# Supplementary material for: Intranuclear inclusions in muscle biopsy can differentiate oculopharyngodistal myopathy and oculopharyngeal muscular dystrophy
Source: Acta Neuropathol Commun. 2022 Dec 7;10:176. doi: 10.1186/s40478-022-01482-w (PMC9727945; doi:10.1186/s40478-022-01482-w)
Supplement: Supplementary file 1 — Additional file 1: Table S1. Information about the detailed clinical findings in all patients. [file 40478_2022_1482_MOESM1_ESM.xlsx]

## Sheet: Sheet1
Details of clinical findings in all patients
ID	Age at muscle biopsy	Genetics	Symptoms at muscle biopsy				Reference
			ptosis	ophthalmoplegia	dysphagia	muscle weakness
OPMD_1	68	GCN repeat expansion in PABPN1	-	+	+	proximal > distal
OPMD_2	70		+	+	+	proximal > distal
OPMD_3	63		+	+	+	proximal > distal
OPMD_4	64		+	+	+	proximal > distal
OPMD_5	54		-	-	+	proximal > distal
OPMD_6	77		+	+	+	proximal > distal
OPMD_7	77		+	+	-	proximal > distal
OPMD_8	80		+	+	+	proximal > distal
OPMD_9	63		+	+	+	proximal > distal
OPMD_10	77		+	+	+	proximal > distal
OPMD_11	67		+	+	+	proximal > distal
OPMD_12	73		+	+	+	proximal > distal
OPMD_13	77		+	-	+	proximal > distal
OPMD_14	73		+	-	+	proximal
OPMD_15	54		+	-	+	proximal > distal
OPDM_LRP12_1	67	CGG repeat expansion in LRP12	+	+	+	distal > proximal	JAMA Neurol. 2021 Jul 1;78(7):853-863. doi: 10.1001/jamaneurol.2021.1509.
OPDM_LRP12_2	60		+	+	+	distal > proximal
OPDM_LRP12_3	50		+	+	+	distal > proximal
OPDM_LRP12_4	51		+	+	+	distal > proximal
OPDM_LRP12_5	42		+	+	+	distal > proximal
OPDM_LRP12_6	37		+	+	+	distal > proximal
OPDM_LRP12_7	68		+	+	+	distal > proximal
OPDM_LRP12_8	38		+	+	+	distal > proximal
OPDM_LRP12_9	64		+	+	+	distal = proximal
OPDM_LRP12_10	63		+	+	+	distal > proximal
OPDM_LRP12_11	37		+	+	+	distal > proximal
OPDM_LRP12_12	52		+	NA	+	distal > proximal
OPDM_LRP12_13	41		+	-	+	distal > proximal
OPDM_LRP12_14	46		+	NA	+	proximal > distal
OPDM_LRP12_15	48		+	+	+	distal = proximal
OPDM_LRP12_16	48		+	+	+	distal > proximal
OPDM_LRP12_17	40		+	+	+	distal > proximal
OPDM_LRP12_18	59		+	+	+	distal > proximal
OPDM_LRP12_19	29		+	+	+	distal > proximal
OPDM_GIPC1_1	65	CGG repeat expansion in GIPC1	+	+	+	distal = proximal	Am J Hum Genet. 2020 Jun 4;106(6):793-804. doi: 10.1016/j.ajhg.2020.04.011. JAMA Neurol. 2021 Jul 1;78(7):853-863. doi: 10.1001/jamaneurol.2021.1509.
OPDM_GIPC1_2	77		+	+	+	distal > proximal
OPDM_GIPC1_3	58		+	+	+	distal = proximal
OPDM_GIPC1_4	63		+	-	+	distal = proximal
OPDM_GIPC1_5	38		+	+	+	distal > proximal
OPDM_GIPC1_6	54		+	+	+	distal > proximal
OPDM_NOTCH2NLC_1	25	CGG repeat expansion in NOTCH2NLC	+	+	+	distal > proximal	Acta Neuropathol Commun. 2020 Nov 25;8(1):204. doi: 10.1186/s40478-020-01084-4. JAMA Neurol. 2021 Jul 1;78(7):853-863. doi: 10.1001/jamaneurol.2021.1509.
OPDM_NOTCH2NLC_2	27		+	+	+	distal > proximal
OPDM_NOTCH2NLC_3	72		+	+	+	proximal
OPDM_NOTCH2NLC_4	70		+	+	+	distal = proximal
OPDM_NOTCH2NLC_5	45		+	+	+	distal > proximal
OPDM_NOTCH2NLC_6	46		+	+	+	distal > proximal
OPDM_NOTCH2NLC_7	26		+	+	+	distal > proximal
NIID_1	19	CGG repeat expansion in NOTCH2NLC	-	-	-	right hemiplegia
NIID_2	31		-	-	-	left hemiplegia
NIID_3	71		-	-	-	right hemiplegia
NIID_4	68		-	+	-	distal = proximal
NIID_5	16		-	-	-	distal > proximal
NIID_6	43		+	+	+	distal = proximal
NIID_7	54		+	+	-	distal > proximal
NIID_8	46		+	+	+	distal = proximal
NIID_9	63		-	-	-	-
NIID_10	56		NA	NA	NA	left hemiplegia
IBM_1	84		-	-	-	distal > proximal
IBM_2	70		-	-	-	distal = proximal
IBM_3	60		-	-	-	distal > proximal
IBM_4	54		-	-	-	distal = proximal
IBM_5	74		-	-	-	proximal > distal
IBM_6	65		-	-	-	distal > proximal
IBM_7	53		-	-	-	distal > proximal
IBM_8	78		-	-	-	proximal > distal
IBM_9	74		-	-	-	distal
IBM_10	79		-	-	-	distal
IBM_11	76		-	-	-	distal = proximal
GNE myopathy_1	29	GNE:c.1807G>C, homo	-	-	-	distal > proximal
GNE myopathy_2	27	GNE:c.1807G>C, homo	-	-	-	distal = proximal
GNE myopathy_3	67	GNE:c.1714G>C, homo	-	-	-	distal = proximal
GNE myopathy_4	35	GNE:c.620A>T,het; GNE:c.1631G>A, het	-	-	-	distal > proximal
GNE myopathy_5	30	GNE:c.131G>C, homo	-	-	-	distal = proximal
GNE myopathy_6	35	GNE:c.A620T, het; GNE:c.G1807C, het	-	-	-	distal = proximal
GNE myopathy_7	63	GNE:c.A620T, het; GNE: c.G1807C, het	-	-	-	distal > proximal
GNE myopathy_8	15	GNE:c.1807G>C, homo	-	-	-	distal = proximal
GNE myopathy_9	24	GNE:c.620A>T,het; GNE:c.358G>A, het	-	-	-	distal = proximal
GNE myopathy_10	26	GNE:c.1807G>C, homo	-	-	-	distal > proximal
GNE myopathy_11	65	GNE:c.2138T>C, homo	-	-	-	distal > proximal
IBMPFD_1	65	VCP:c.259G>T, het	-	-	-	proximal > distal	J Neurol Neurosurg Psychiatry. 2022 Jul 27: jnnp-2022-328921. doi: 10.1136/jnnp-2022-328921.
IBMPFD_2	49	VCP:c.1315G>C, het	-	-	-	distal = proximal
IBMPFD_3	69	VCP:c.277C>T, het	-	-	-	proximal > distal
IBMPFD_4	62	VCP:c.277C>T, het	-	-	-	distal > proximal
IBMPFD_5	50	VCP:c.367G>A, het	-	-	-	distal > proximal
IBMPFD_6	47	VCP:c.464G>A, het	-	-	-	proximal > distal
IBMPFD_7	60	VCP:c.277C>T, het	-	-	+	proximal > distal
IBMPFD_8	65	VCP:c.464G>A, het	-	-	-	proximal > distal
DES-related myopathy_1	29	DES:c.137_139delinsTCT, het	-	-	-	distal > proximal
DES-related myopathy_2	42	DES:intron3:c.735+2T>C, het	-	-	-	distal > proximal
DES-related myopathy_3	41	DES:c.1413_1499del, het	-	-	-	distal > proximal
DES-related myopathy_4	62	DES:c.1255C>T, het	-	-	-	proximal > distal
DES-related myopathy_5	50	DES:c.1069G>C, het	-	-	-	proximal > distal
DES-related myopathy_6	41	DES:c.351C>G, het	-	-	+	proximal
DES-related myopathy_7	46	DES:c.1034T>C, het	-	-	-	distal
Control_1	16		-	-	-	distal > proximal
Control_2	32		-	+	-	distal > proximal
Control_3	73		+	+	-	-
Control_4	46		-	-	-	proximal
Control_5	36		-	-	-	proximal
Control_6	57		-	-	-	proximal
